# Supplementary material for: Enhancing prosthetic vision by upgrade of a subretinal photovoltaic implant in situ
Source: Nat Commun. 2025 Mar 22;16:2820. doi: 10.1038/s41467-025-58084-y (PMC11928519; doi:10.1038/s41467-025-58084-y)
Supplement: Supplementary file 6 — Source Data [file 41467_2025_58084_MOESM6_ESM.xlsx]

## Sheet: Acuity data
Actual gratings (x)	0	13	20	26	33	39	52	78	104	117
14	7.06593	5.80313	6.36283	8.12198	9.03112	11.0166		18.2975	34.4168	37.6425
13	3.59305	1.53645	2.65266	2.62199	3.14591	3.56353	6.54994	7.7059	6.60346
3	6.67284	7.02753	6.47445	10.2524	7.10226	6.28982	7.88406	16.3876	21.3862
Manual plot of SEM
	0	13	20	26	33	39	52	65	78	104	117
	6	6	6	6	6	6	6	2	6	6	6
Mean	9.526	8.993	8.619	9.185	10.87	11.12	15.76	17.56	20.48	23.24	21.28
Std. Error	1.172	1.48	1.295	0.74	0.8029	1.235	1.707	0.7254	2.421	1.747	2.952
Ymin	8.354	7.513	7.324	8.445	10.0671	9.885	14.053	16.8346	18.059	21.493	18.328
Ymax	10.698	10.473	9.914	9.925	11.6729	12.355	17.467	18.2854	22.901	24.987	24.232
Actual gratings (x)	0	13.0435	19.5652	26.087	32.6087	39.1304	52.1739	78.2609	104.348	117.391
1	9.39956	7.7458	5.83381	8.60996	13.2649	14.7548	23.8285	27.9459	25.6898	29.5546
2	6.82737	6.253	8.30529	6.85956	8.23757	6.45446	15.833	24.4495	28.6699	17.5323
	0.360428	0.340384	0.354548	0.394222	0.477542	0.470741	0.57674	0	0.729998	0.884408	0.845184
	0.37684	0.367403	0.33499	0.369912	0.421463	0.397227	0.516162	0	0.481912	0.779585	0.551154
	0.373208	0.313198	0.290673	0.408353	0.424314	0.497341	0.613417	0.724451	0.978464	0.853779	0.748366
	0.404398	0.333248	0.250988	0.370427	0.570696	0.634795	1.02518	0	1.20232	1.10525	1.27153
	0.293734	0.269023	0.357319	0.295119	0.354405	0.27769	0.681183	0	1.05189	1.23346	0.754292
	0.650487	0.698184	0.636465	0.532926	0.558444	0.592234	0.654508	0.78687	0.843154	1.14351	1.32227
Actual gratings (x)	0	13	20	26	33	39	52	65	78	104	117
_3 dex	8.37755	7.91167	8.24089	9.16304	11.0997	10.9416	13.4054		16.9676	20.5566	19.6449
_4 dex	8.75902	8.53967	7.7863	8.598	9.79622	9.23289	11.9973		11.2013	18.1202	12.8107
_5 dex	8.67461	7.27977	6.75622	9.49149	9.86249	11.5599	14.2579	16.8387	22.7428	19.8447	17.3945
_1 (MND1)	9.39956	7.7458	5.83381	8.60996	13.2649	14.7548	23.8285		27.9459	25.6898	29.5546
MND 2	6.82737	6.253	8.30529	6.85956	8.23757	6.45446	15.833		24.4495	28.6699	17.5323
_3	15.1195	16.2281	14.7936	12.387	12.9801	13.7655	15.213	18.2895	19.5977	26.5791	30.734

## Sheet: Threshold data
Powerscale:	0	0.0025	0.005	0.01	0.025	0.05	0.075	0.1	0.25	0.5	1
	0	0.006	0.012	0.024	0.059	0.118	0.176	0.235	0.588	1.176	2.351
14	5.06667	4.63824	4.62847	9.40508	11.6871	12.4911	21.1359	28.4799	31.1427	43.7515	42.0373
17	5.08015	4.67469	6.33269	5.60248	7.27259	6.31292	13.2324	14.6747	25.0149	32.3368	37.7932
_4 Dex	4.76325	5.07753	4.91971	5.14291	10.1714	9.86931	19.7762	19.0033	24.5767	37.4963	41.795
_3 Dex	4.89055	5.19735	6.29963	6.50305	6.23891	19.8125	23.6617	30.2819	44.9459	52.7128	60.8425
_1	4.70813	3.43888	4.0144	7.89963	11.0075	16.7727	16.6116	19.1302	34.9475	38.0119	30.5572
MND_2	4.66945	5.4704	5.60778	9.37986	10.5578	17.0371	20.8708	29.1309	38.6677	67.0975	78.6291
_6 dex	4.72291	2.70363	4.6711	4.47912	6.91977	8.59503	8.82385	10.0736	10.2854	7.78986	12.5836
	4.77779	4.77779	4.77779	9.40508	11.6871	12.4911	21.1359	28.4799	31.1427	43.7515	42.0373
	5.79252	5.79252	5.79252	5.79252	5.79252	6.31292	13.2324	14.6747	25.0149	32.3368	37.7932
	4.97585	4.97585	4.97585	4.97585	10.1714	9.86931	19.7762	19.0033	24.5767	37.4963	41.795
	5.72264	5.72264	5.72264	5.72264	6.23891	19.8125	23.6617	30.2819	44.9459	52.7128	60.8425
	4.0538	4.0538	4.0538	7.89963	11.0075	16.7727	16.6116	19.1302	34.9475	38.0119	30.5572
	5.24921	5.24921	5.24921	9.37986	10.5578	17.0371	20.8708	29.1309	38.6677	67.0975	78.6291
	4.69931	4.69931	4.69931	4.69931	4.69931	8.59503	8.82385	10.0736	10.2854	7.78986	12.5836
	0.113656	0.113656	0.113656	0.223732	0.278017	0.297142	0.502789	0.677492	0.740835	1.04078	1
	0.153269	0.153269	0.153269	0.153269	0.153269	0.167038	0.350126	0.388289	0.661887	0.855625	1
	0.119054	0.119054	0.119054	0.119054	0.243364	0.236136	0.473171	0.454678	0.588029	0.897146	1
	0.0940567	0.0940567	0.0940567	0.0940567	0.102542	0.325636	0.388901	0.49771	0.738725	0.86638	1
	0.132663	0.132663	0.132663	0.25852	0.360227	0.548894	0.543623	0.626048	1.14368	1.24396	1
	0.0667591	0.0667591	0.0667591	0.119292	0.134274	0.216677	0.265433	0.370485	0.491773	0.853341	1
	0.373446	0.373446	0.373446	0.373446	0.373446	0.683032	0.701216	0.800529	0.817367	0.619047	1

## Sheet: OCT Data extracted
INL Thickness			Planar						Honeycomb					Pillar
Control	18	20	28	16			30	25	18	30		27	30	26	27
post-extraction	24	35	28	29	30		35	67	27	36		44	26	28	37
6 weeks	26	33	23	23			28	31	39			26	28	35	27
Debris	16	0	0	0			0	0	0			0	0	0	0
	36	117	104	63	35		87	55	40	46		68	30	40	46
		36	31	47			45	36	24			53	28	62	31

## Sheet: Suppl GFAP quant
Control	Flat	Honeycomb	Pillar
0.297482	5.62758	6.1508	9.08654
0.83131	2.40227	4.96878	7.88271
0.133431	1.44799	7.7374	6.37588
5.52188	2.63605	8.49423
9.08802
7.32665
3.37041
2.90098

## Sheet: Suppl IBA1 quant
Control	Flat	Honeycomb	Pillar
0.188652	0.370124	3.38669	2.44611
3.48697	1.62932	5.56439	2.2864
2.5618	1.61851	8.4287	1.65789
	5.29067	3.69653
	1.74677
